# Supplementary material for: Library Preparation and Multiplex Capture for Massive Parallel Sequencing Applications Made Efficient and Easy
Source: PLoS One. 2012 Nov 5;7(11):e48616. doi: 10.1371/journal.pone.0048616 (PMC3489721; doi:10.1371/journal.pone.0048616)
Supplement: Table S3 — Summary of sequencing data for selected libraries. Modifying the ligation time and enzyme mix reduces the fraction of PCR duplicates approximately a factor 10-fold. (XLSX) [file pone.0048616.s006.xlsx]

## Sheet: seq-data.md
Method	Ligation time	Enzyme mix	Starting DNA amount (µg)	Number of read pairs (millions)	Percent PCR duplicates (%)
Standard protocol	30 min	Old	0.1	0.91	16.6
Standard protocol	30 min	Old	0.1	0.76	14.2
Standard protocol	30 min	Old	0.1	0.6	6.13
Standard protocol	30 min	Old	0.1	0.86	8.11
Standard protocol	30 min	Old	0.1	0.81	15
Improved protocol	O/N	New	0.1	0.83	0.7
